# Supplementary material for: The Pioneer platform: A novel approach for selection of selective anti-cancer cytotoxic activity in bacteria through co-culturing with engineered human cells
Source: PLoS One. 2023 Jun 6;18(6):e0286741. doi: 10.1371/journal.pone.0286741 (PMC10243623; doi:10.1371/journal.pone.0286741)
Supplement: S1 Table — (XLSX) [file pone.0286741.s001.xlsx]

## Sheet: Sheet1
DNA Oligonucleotide Name	DNA Oligonucleotide Sequence (5’-3’)
Cma DNA fragment	GTGAATTCCTCGAGACTAGTGCCGCCACCATGGAGACCCTGACCGTGCACGCCCCCAGCCCCAGCACCAACCTGCCCAGCTACGGCAACGGCGCCTTCAGCCTGAGCGCCCCCCACGTGCCCGGCGCCGGCCCCCTGCTGGTGCAGGTGGTGTACAGCTTCTTCCAGAGCCCCAACATGTGCCTGCAGGCCCTGACCCAGCTGGAGGACTACATCAAGAAGCACGGCGCCAGCAACCCCCTGACCCTGCAGATCATCAGCACCAACATCGGCTACTTCTGCAACGCCGACCGCAACCTGGTGCTGCACCCCGGCATCAGCGTGTACGACGCCTACCACTTCGCCAAGCCCGCCCCCAGCCAGTACGACTACCGCAGCATGAACATGAAGCAGATGAGCG…
Cat DNA fragment	GTGAATTCCTCGAGACTAGTGCCGCCACCATGGAGAAGAAGATCACCGGCTACACCACCGTGGACATCAGCCAGTGGCACCGCAAGGAGCACTTCGAGGCCTTCCAGAGCGTGGCCCAGTGCACCTACAACCAGACCGTGCAGCTGGACATCACCGCCTTCCTGAAGACCGTGAAGAAGAACAAGCACAAGTTCTACCCCGCCTTCATCCACATCCTGGCCCGCCTGATGAACGCCCACCCCGAGTTCCGCATGGCCATGAAGGACGGCGAGCTGGTGATCTGGGACAGCGTGCACCCCTGCTACACCGTGTTCCACGAGCAGACCGAGACCTTCAGCAGCCTGTGGAGCGAGTACCACGACGACTTCCGCCAGTTCCTGCACATCTACAGCCAGGACG…
pLVX c1F Primer	GTGAATTCCTCGAGACTAGTGCC
pLVX c1R Primer	ATCCGCGGCCGCTCTAGA
IL-2 SP Oligo F	AATTCGCCGCCACCATGTACCGGATGCAGCTGCTGAGCTGTATCGCCCTGTCTCTGGCCCTGGTCACCAACAGCA
IL-2 SP Oligo R	CTAGTGCTGTTGGTGACCAGGGCCAGAGACAGGGCGATACAGCTCAGCAGCTGCATCCGGTACATGGTGGCGGCG
N125G QCL1 F Primer	GATAGGTGTGGTCACGCCGCCGCTCATCTGCTTC
N125G QCL1 R Primer	GAAGCAGATGAGCGGCGGCGTGACCACACCTATC
